# Supplementary material for: Diverse Processes Drive the Origination and Maturation of an Array of Enhancers and Silencers During a Vast Evolutionary Timescale of a Bicistronic Gene
Source: Genes (Basel). 2026 Apr 28;17(5):519. doi: 10.3390/genes17050519 (PMC13205175; doi:10.3390/genes17050519)
Supplement: Supplementary file 1 [file genes-17-00519-s001.zip]

Archive with 1 entries (1 files):
- genes-4250630-supplementary.pdf
